# Supplementary material for: RAF1 contributes to cell proliferation and STAT3 activation in colorectal cancer independently of microsatellite and KRAS status
Source: Oncogene. 2023 Apr 5;42(20):1649–60. doi: 10.1038/s41388-023-02683-w (PMC10181936; doi:10.1038/s41388-023-02683-w)
Supplement: Supplementary file 2 — Supplementary Table 3 [file 41388_2023_2683_MOESM2_ESM.xlsx]

## Sheet: Raw intensity values
Antibody	Caco2 PAR	Caco2 KO 1	Caco2 KO 2	Caco2 KO 3	DLD1 PAR	DLD1 KO 1	DLD1 KO 2	DLD1 KO 3	KM12 PAR	KM12 KO 1	KM12 KO 2	KM12 KO 3	SW1116 PAR	SW1116 KO 1	SW1116 KO 2	SW1116 KO 3
CREB S133	6312.5	16012	23942.5	14546.3	22064.5	28456.1	21779.4	31937.5	11993.5	6813.45	6741.98	18343	9993	18165	12693.5	21400.4
EGFR Y1086	6028.5	4137.25	6883.27	4944.74	7466	12725.9	10397.2	10192.6	737.5	2201.15	2204.56	4868.67	4697	6059.52	6876.25	8793.62
eNOS S1177	22231.5	17983.7	25824.1	21827.5	48369	54067.4	50519.7	41443.8	11664	10191.9	16006.4	19081.1	47850.5	41050.3	47782.6	30602.1
ERK1/2 T202/Y204, T185/Y187	19215.5	31540.3	35311.8	25009	31064	33399.3	31869.1	18781.5	4588.5	4584.39	5964.93	3721.53	22843	27358.3	45760.8	24001.3
Fgr Y412	22422.5	13802	9412.73	7292.14	25468.5	23885.1	21176.4	22387.5	7937.5	5647.52	5068.12	8542.94	19702	17436.8	16109.4	17657.8
GSK-3 alpha/beta S21/S9	58996	132842	131496	110336	80225	76466.5	75309.6	65458.1	334114	202420	220278	101036	84014	101707	96362.2	93058.5
GSK-3 beta S9	55813	228218	324158	260559	35820.5	50747.3	42896	32814.3	170678	177838	308735	195192	51148.5	72445.2	88067.5	58801.1
HSP27 S78/S82	8389	5585.52	7695.74	8155.24	15931	18102.9	14930	15137.8	2071	52409.2	59567.5	7506.65	5980.5	5381.3	7384.83	5430.3
JNK 1/2/3 T183/Y185, T221/Y223	37243.5	27872.3	18999.2	24137	44136	52767	43175.8	56004	15935.5	11306.4	15530.8	43263.8	45876.5	47752.3	55382	66032.9
Lck Y394	5684	6731.7	11164.2	7458.38	8754.5	16546.8	13550	14316.8	6418.5	7665.86	4783.1	6747.91	11407.5	12111	15783.3	8525.1
Lyn Y397	8284	13437.7	13162.8	13393.3	18199	25332.7	22836.7	19817.2	7042	13720.1	22839	15467.9	20203.5	20808.1	22378.1	18648.4
MSK 1/2 S376/S360	33426	28658.9	30724.4	26774.3	48036	51818	49409.2	50488.4	13825	16378	12840	18990.9	48433.5	53376.7	48794.9	43397.7
p38 alpha T180/Y182	730437	354393	279067	358104	576139	587311	529367	624576	617330	400727	322191	568142	983905	826898	946190	921431
PDGFR beta Y751	38210.5	24616.2	13758	18722.9	54281	38992.7	35239.2	44290.2	20966	19439.2	17208.1	33895.9	55099	45543.6	44896.3	39258.4
PLC gamma 1 Y783	21620	16962.5	18333.3	16758.3	24238.5	28505.6	28296.9	24990	8939.5	9063.06	9056.37	13491.5	28827	28342.6	28323.6	23270.1
Src Y419	929649	146946	139718	151703	198275	151287	145558	130930	359262	192300	122544	409915	182339	201285	165543	160775
STAT2 Y689	34527	20639	10928	17624.2	41738.5	41965.1	34188	34217.8	24136.5	13804.2	10808.2	22504.5	55384	43051.1	48497.4	43816.4
STAT5a/b Y694/Y699	741705	361621	295765	335800	641875	619462	544960	623752	966588	643602	513381	888666	767536	681179	719337	658516
WNK1 T60	40011.5	80356.4	112716	129576	41102	45027.4	45620.2	43829.7	32904.5	24346	15515.7	50179.2	44481	43343.6	52784.8	45823.4
Yes Y426	307272	52025.3	48630.7	45506.4	73959	66273.9	89473.5	64916.9	34668	30192.1	24108.8	58327.8	44487.5	64015.9	66428.6	71908.5
AKT 1/2/3 T308	82715	265302	140460	234704	175309	179240	109965	258019	129911	82357.8	112055	199727	589688	390886	289574	393100
AKT 1/2/3 S473	20268	42520	23039	45530.5	80791	89481.8	271494	113069	63608.5	37007.9	55610.7	59432.2	213494	145686	332083	123640
Chk-2 T68	30247.5	84215.1	75500.2	184294	69844	70097.2	47982.7	90022.6	81095	56323.8	90042	104270	277798	218055	126897	200565
c-Jun S63	27555.5	59930	35885.4	103744	64832.5	54705.3	50750.2	75453.8	72798	28430.2	56867.9	85606.7	314403	237134	150689	163942
p53 S15	18612.5	8741.87	7241.1	9158.11	161466	62080.6	64523.5	89590.8	16931	10202.3	6330.38	18871.8	110612	61080.9	57355	42509.4
p53 S46	234698	247211	228802	258208	309047	310470	283288	405757	659042	391917	824861	898522	835662	639725	758196	619293
p53 S392	18371	8499.2	1600.81	7696.8	69997.5	51728.4	80120.3	76220.6	164192	70523.2	72831.7	202376	76171.5	40589.4	63052.5	64215.5
p70 S6 Kinase T389	21721.5	49540.6	59067.7	67829.7	99392.5	87779.9	69904.1	66176.9	39054	18686.5	63810	46617.4	330972	206979	222558	118355
p70 S6 Kinase T421/S424	8277	21035.3	24449.4	32215.7	28099.5	19714.4	16995.9	22578	20273.5	18225.2	14028.3	61487.4	94748.5	49260.5	46870.7	45082.4
PRAS40 S246	37482	163371	80167.9	151518	164987	183539	151437	219914	112750	125450	234311	165908	498322	290747	382938	312011
PYK2 Y402	49325	38846	69264	83829.6	140040	84524	96912	93517.4	40959	21591.3	38279.9	41964.7	278134	169165	229434	124968
RSK 1/2 S221/S227	11700.5	11261.4	38617.5	14688.4	42051.5	34755.2	37467.9	35392.7	24512.5	21220	140263	29902.4	78720.5	53453.3	55671.1	51868.9
RSK 1/2/3 S380/S386/S377	10426.5	57428.4	54955.3	57641.7	49887	48286	45601.1	71305.8	18344	28103	80693.3	55022.8	215511	103170	145340	132921
STAT1 Y701	36075	35635	38631.4	40492.9	150116	105777	96214	120229	87331	34410.8	106832	64829.4	622052	350467	434458	222209
STAT3 Y705	5332	1142.31	2843.53	3746.3	11673	7207.73	7173.68	8012.76	7399.5	4096.36	4835.92	6323.27	43552.5	24589.2	17499.2	15888.1
STAT3 S727	36823	85419.9	48968	78358.6	138830	137557	129834	193446	61452	43573.4	85011.9	71792.8	372444	199142	251963	246908
STAT6 Y641	10803.5	27296.3	16198.4	29601.1	23021.5	26049.5	15527.7	14921.8	14288	6612.23	7703.77	32903.4	108304	81775.5	68608.5	38492.3
